# Supplementary material for: Incorporating transportation costs into the single and multiple items newsvendor problems
Source: PLoS One. 2024 Jun 14;19(6):e0304808. doi: 10.1371/journal.pone.0304808 (PMC11178215; doi:10.1371/journal.pone.0304808)
Supplement: S1 Data — (XLSX) [file pone.0304808.s001.xlsx]

## Sheet: Figure 1
Data to reproduce Figure 1 in the manuscript
Unit price, p	10		q	Q	Expected cost	Newsvendor Cost	Expected profit
Unit cost, c	3		-2	0	3780	3780	-1470
holding rate, h	1		-1.90476	10	3744.84	3660.84	-1434.84
Salvage value, v	0		-1.80952	20	3610.74	3526.74	-1300.74
shoratge cost	7		-1.71429	30	3477.98	3393.98	-1167.98
fixed transporation cost	84		-1.61905	40	3346.79	3262.79	-1036.79
variable transportation cost	0.02		-1.61904	40.001	3430.78	3262.78	-1120.78
	95		-1.52381	50	3301.45	3133.45	-991.452
	0.05		-1.42857	60	3174.26	3006.26	-864.256
truck capacity	40		-1.33333	70	3049.53	2881.53	-739.527
mean	210		-1.2381	80	2927.61	2759.61	-617.611
Std Dev	105		-1.23809	80.001	3011.6	2759.6	-701.599
			-1.14286	90	2892.87	2640.87	-582.874
			-1.04762	100	2777.7	2525.7	-467.698
			-0.952381	110	2666.47	2414.47	-356.472
			-0.857143	120	2559.59	2307.59	-249.591
			-0.857133	120.001	2643.58	2307.58	-333.581
			-0.761905	130	2541.45	2205.45	-231.447
			-0.666667	140	2444.42	2108.42	-134.416
			-0.571429	150	2352.86	2016.86	-42.8596
			-0.47619	160	2267.11	1931.11	42.891
			-0.476181	160.001	2351.1	1931.1	-41.1008
			-0.380952	170	2271.46	1851.46	38.5392
			-0.285714	180	2198.17	1778.17	111.831
			-0.190476	190	2131.44	1711.44	178.562
			-0.0952381	200	2071.42	1651.42	238.582
			-0.0951429	200.01	2155.36	1651.36	154.639
			0	210	2102.2	1598.2	207.799
			0.0952381	220	2055.82	1551.82	254.182
			0.190476	230	2016.24	1512.24	293.762
			0.285714	240	1983.37	1479.37	326.631
			0.28581	240.01	2067.34	1479.34	242.661
			0.380952	250	2041.06	1453.06	268.939
			0.47619	260	2021.11	1433.11	288.891
			0.571429	270	2007.26	1419.26	302.74
			0.666667	280	1999.22	1411.22	310.784
			0.666676	280.001	2083.22	1411.22	226.784
			0.761905	290	2080.65	1408.65	229.353
			0.857143	300	2083.19	1411.19	226.809
			0.952381	310	2090.47	1418.47	219.528
			1.04762	320	2102.1	1430.1	207.902
			1.04763	320.001	2186.1	1430.1	123.901
			1.14286	330	2201.67	1445.67	108.326
			1.2381	340	2220.81	1464.81	89.1891
			1.33333	350	2243.13	1487.13	66.8732
			1.42857	360	2268.26	1512.26	41.7441
			1.42858	360.001	2352.26	1512.26	-42.2585
			1.52381	370	2379.85	1539.85	-69.8521
